# Supplementary material for: Doxorubicin-Loaded Lipid Nanoparticles Coated with Calcium Phosphate as a Potential Tool in Human and Canine Osteosarcoma Therapy
Source: Pharmaceutics. 2022 Jun 27;14(7):1362. doi: 10.3390/pharmaceutics14071362 (PMC9322757; doi:10.3390/pharmaceutics14071362)
Supplement: Supplementary file 1 [file pharmaceutics-14-01362-s001.zip]

Archive with 1 entries (1 files):
- pharmaceutics-1762594-supplementary.pdf
